# Supplementary material for: Optimizing the First Step of the Biocatalytic Process for Green Leaf Volatiles Production: Lipase-Catalyzed Hydrolysis of Three Vegetable Oils
Source: Int J Mol Sci. 2023 Jul 31;24(15):12274. doi: 10.3390/ijms241512274 (PMC10418742; doi:10.3390/ijms241512274)
Supplement: Supplementary file 1 [file ijms-24-12274-s001.zip]

Archive with 1 entries (1 files):
- ijms-2525601-Supplementary Materials.pdf
